# Supplementary material for: NETosis and Neutrophil Activity Quantification in Pediatric Patients with Essential Thrombocythemia
Source: Int J Mol Sci. 2025 Dec 11;26(24):11958. doi: 10.3390/ijms262411958 (PMC12732377; doi:10.3390/ijms262411958)
Supplement: Supplementary file 1 [file ijms-26-11958-s001.zip]

Archive with 1 entries (1 files):
- ijms-3987961-supplementary.pdf
